# Supplementary material for: DNA Damage by Radiopharmaceuticals and Mechanisms of Cellular Repair
Source: Pharmaceutics. 2023 Dec 12;15(12):2761. doi: 10.3390/pharmaceutics15122761 (PMC10748326; doi:10.3390/pharmaceutics15122761)
Supplement: Supplementary file 1 [file pharmaceutics-15-02761-s001.zip]

Archive with 1 entries (1 files):
- pharmaceutics-2738033-supplementary.pdf
